# Supplementary material for: Leg and Joint Stiffness in Children with Spastic Diplegic Cerebral Palsy during Level Walking
Source: PLoS One. 2015 Dec 2;10(12):e0143967. doi: 10.1371/journal.pone.0143967 (PMC4667918; doi:10.1371/journal.pone.0143967)
Supplement: S1 Dataset — (CSV) [file pone.0143967.s001.csv]

	LK	LoadResponse	MidStance	TerminalStance	PreSwing	Jk_hip_event1	HJK	LoadResponse	MidStance	TerminalStance	PreSwing	KJK	LoadResponse	MidStance	TerminalStance	PreSwing	AJK	LoadResponse	MidStance	TerminalStance	PreSwing
NG1		15.64373004	22.21461369	10.4757479	9.006481783	0.300672732		0.025424049	0.003151638	0.007491035	0.005190633		0.011376146	0.013751788	0.004503182	0.0007347		0.003067851	0.006436864	0.015614255	0.00735605
NG2		20.1495308	19.50136	8.738392264	7.885890183	0.12400706		0.039771435	0.002501043	0.005074563	0.008549774		0.017144999	0.016200435	0.003661357	0.001259233		0.004250626	0.009698771	0.0091364	0.006687467
NG3		14.90634101	4.849866632	8.058291073	3.912263537	0.593729356		0.0408672	0.002725715	0.002591646	0.007194526		0.009514556	0.011471676	0.005547813	0.00177544		0.006654	0.00515812	0.014677548	0.008101061
NG4		26.90463268	21.21144999	15.14465808	8.778119744	0.203651122		0.0328211	0.003285606	0.005442732	0.00528641		0.020624282	0.009101649	0.002976503	0.000942439		0.004754	0.004650547	0.039842	0.010244755
NG5		24.04706998	18.9988	9.674604531	8.231015593	0.195777378		0.018349343	0.003360062	0.00884544	0.004178491		0.011312	0.009959171	0.002240442	0.001125332		0.002311898	0.005287798	0.016541	0.005436607
NG6		7.657191179	17.88848923	5.745279622	1.638930603	0.137406779		0.016471381	0.002448958	0.003701273	0.004353746		0.030286352	0.008513911	0.00331	0.000745735		0.00700498	0.011838981	0.036633516	0.007714569
NG7		11.45905669	13.7838939	10.39561875	7.70234	2.383314641		0.021800644	0.001902298	0.004786924	0.006454908		0.012411731	0.008502315	0.003242199	0.001054423		0.003783701	0.006106237	0.027309127	0.007700758
NG8		15.91553702	9.518193415	6.936130138	2.173419743	0.509541529		0.039140219	0.003812	0.005362721	0.003966842		0.009975646	0.013387195	0.003717308	0.00098941		0.005785577	0.014008479	0.011580326	0.01051763
NG9		16.95744854	21.25164269	11.43131751	4.317417709	0.161666979		0.047623901	0.002769001	0.006511171	0.0045208		0.009057	0.01149162	0.004280201	0.001176026		0.003795591	0.008574956	0.012228225	0.007146907
NG10		11.22260725	10.43542	11.20276942	5.784645795	0.779873756		0.051153	0.004143558	0.005699538	0.00677161		0.015346452	0.01302486	0.005412	0.000940429		0.005450202	0.006058744	0.02912814	0.007048866
NG11		5.459414409	9.882095985	9.198499374	3.065623338	1.953079811		0.023123	0.002888853	0.004726849	0.004846028		0.016742248	0.010838084	0.003404801	0.001476		0.005766311	0.009849191	0.008670165	0.003839942
NG12		9.908204708	6.157268604	5.265060176	3.801423	0.6242081		0.021246	0.003214	0.005492908	0.009955909		0.008644573	0.018683351	0.007411633	0.000922946		0.00464794	0.010227064	0.015168542	0.007300142
Mean		15.01923036	14.64109118	9.355530737	5.524797586	0.66391077		0.031482606	0.003016894	0.005477233	0.00593914		0.014369665	0.012077171	0.004142287	0.001095176		0.004772723	0.008157979	0.01971077	0.007424563
STD		6.41623599	6.270729842	2.719982717	2.693782436	0.741372589		0.011937751	0.000613644	0.001629713	0.001887304		0.006272389	0.003120642	0.001409716	0.000299087		0.001419922	0.002993708	0.010730867	0.001802064
CP1		4.641920022	11.34844317	6.045014271	4.301544	0.070891052		0.052304196	0.007321	0.011355235	0.017767815		0.027380489	0.01989439	0.007695994	0.005024		0.011218474	0.004825463	0.007730982	0.004418263
CP2		13.43806534	7.09182885	11.67874053	3.353675319	0.086817515		0.059209691	0.005732616	0.005260976	0.005330919		0.018914598	0.012038877	0.006461625	0.006422511		0.004954963	0.009752107	0.013151495	0.009313611
CP3		7.771595469	9.038448092	10.8681068	2.093774465	0.160849507		0.099932	0.005589933	0.004942059	0.013083776		0.021507459	0.015553281	0.005134137	0.002667265		0.007485065	0.017383453	0.012038554	0.010555388
CP4		8.629364056	16.07611218	14.22126715	1.523454	0.037218058		0.038944714	0.001920586	0.006529257	0.011911		0.025393385	0.010505284	0.003968697	0.000812797		0.00665125	0.005714011	0.023113119	0.003641992
CP5		2.92082016	5.605768974	8.655564095	0.405515463	0.955297061		0.167140914	0.005840184	0.010834892	0.010705056		0.017601789	0.015789732	0.00510562	0.001341		0.007375516	0.017432218	0.016815917	0.004046613
CP6		6.995872057	13.27195132	17.35297564	4.287592051	0.284269711		0.045012	0.003143	0.006280782	0.005626793		0.024107155	0.015080249	0.005702635	0.001763555		0.011634	0.017534537	0.013139199	0.006973324
CP7		6.701286876	5.897723582	6.576628539	1.057988751	0.132904821		0.017602804	0.004800172	0.004624878	0.006340367		0.032525898	0.014334329	0.005217519	0.003803722		0.004521	0.021925596	0.01592064	0.009809547
CP8		9.364137698	11.81764	8.313878718	3.859100644	0.306949068		0.083996388	0.005383654	0.00364765	0.010073467		0.022191934	0.015453	0.005505078	0.007583661		0.014128258	0.013446237	0.015826559	0.014405405
CP9		4.022903075	8.408622097	7.146639882	2.248138932	0.496827544		0.110633466	0.010900304	0.004070359	0.015349736		0.008772076	0.020631516	0.010725475	0.003402972		0.007745689	0.013251159	0.017352463	0.008447497
CP10		13.67979317	10.12343598	14.35219343	7.028084034	0.845961557		0.03328991	0.004441992	0.007207839	0.007093		0.012075945	0.011509746	0.00480395	0.003854563		0.004900225	0.012781773	0.010682476	0.005689475
CP11		20.3012555	7.30357	9.989408312	4.458615778	0.299752715		0.015274864	0.001524544	0.003253286	0.003944227		0.024720668	0.012996749	0.006797559	0.000929643		0.003899089	0.020342249	0.011557521	0.006722595
CP12		2.435931267	11.51660177	6.874992905	0.698270529	0.096290983		0.129587568	0.004150469	0.004040261	0.006122641		0.017076348	0.013443845	0.005888885	0.001556769		0.003680374	0.017104358	0.008123	0.004624617
Mean		8.408578724	9.791678835	10.17295086	2.942979497	0.314502466		0.071077376	0.005062371	0.006003956	0.009445733		0.021022312	0.01476925	0.006083931	0.003263538		0.007349492	0.014291097	0.01378766	0.007387361
STD		5.222375383	3.16033171	3.617622431	1.951607712	0.304477844		0.047503444	0.002485866	0.002664084	0.00440466		0.006595325	0.003077807	0.001759017	0.00219649		0.003371566	0.005398704	0.004315101	0.003235084
